# Supplementary material for: Two Lineages of Papillomaviruses Identified from Caracals (Caracal caracal) in South Africa
Source: Viruses. 2024 Apr 29;16(5):701. doi: 10.3390/v16050701 (PMC11125996; doi:10.3390/v16050701)
Supplement: Supplementary file 1 [file viruses-16-00701-s001.zip]

Archive with 1 entries (1 files):
- Supplementry data 1.xlsx
