# Supplementary material for: Two Lineages of Papillomaviruses Identified from Caracals (Caracal caracal) in South Africa
Source: Viruses. 2024 Apr 29;16(5):701. doi: 10.3390/v16050701 (PMC11125996; doi:10.3390/v16050701)
Supplement: Supplementary file 1 [file viruses-16-00701-s001.zip › Supplementry data 1.xlsx]

## Sheet: Full genome
FG
CVP1_[D55633]	100.001
LwPV1_[MG571090]	64.401	100.001
CcrPV1_[HQ585856]	63.801	63.901	100.001
LwiePV1_[MH910493]	63.901	64.501	66.401	100.001
CcarPV1_CCF143_[OR915584]	65.601	65.801	67.501	68.101	100.001
CcarPV1_CCF145_[OR915585]	65.601	65.801	67.501	68.101	100.001	100.001
CcarPV1_CCF164_[OR915586]	65.601	65.801	67.601	68.101	100.001	100.001	100.001
CPV6_[FJ492744]	67.101	65.501	67.101	67.601	70.301	70.301	70.301	100.001
CcarPV2_CCF145_[OR915587]	65.201	64.701	65.301	66.001	68.201	68.001	68.001	67.501	100.001
CcarPV2_CCF164_[OR915588]	65.201	64.701	65.301	66.001	68.201	68.001	68.001	67.501	100.001	100.001
CcarPV4_CCF166_[OR915590]	64.901	65.101	67.301	66.301	68.201	68.201	68.201	68.601	68.101	68.101	100.001
CcarPV3_CCF164_[OR915589]	66.601	66.801	68.801	70.001	71.201	71.101	71.101	70.701	69.701	69.701	70.701	100.001
FcaPV1_[AF480454]	65.601	65.601	67.201	67.701	69.001	69.001	69.001	69.401	67.201	67.201	69.001	71.901	100.001
LrPV1_[AY904722]	65.201	65.201	66.601	67.501	69.101	69.101	69.101	68.001	67.701	67.701	68.401	72.101	79.901	100.001
PcPV1_[AY904723]	65.601	64.701	66.301	67.101	69.101	69.201	69.201	68.601	67.501	67.501	68.701	72.601	79.101	82.301	100.001
PlpPV1_[AY904724]	66.301	64.501	68.201	67.601	69.601	69.601	69.601	70.101	68.401	68.401	69.401	72.201	78.501	79.901	79.901	100.001
UuPV1_[DQ180494]	65.901	65.301	67.601	67.301	68.801	68.801	68.801	70.001	68.201	68.201	69.101	72.201	77.601	79.501	79.101	86.601	100.001
CcarPV5_CM75_[OR915591]	60.801	59.401	59.701	59.801	60.301	60.301	60.301	60.201	61.101	61.101	61.001	60.301	60.501	60.201	60.501	60.901	59.801	100.001
CcarPV5_CM91_[OR915592]	60.801	59.401	59.701	59.801	60.301	60.301	60.301	60.201	61.101	61.101	61.001	60.301	60.501	60.201	60.501	60.901	59.801	100.001	100.001
CcarPV6_CM91_[OR915593]	60.001	59.301	60.101	58.901	61.301	61.301	61.301	61.101	60.801	60.801	59.901	60.801	60.901	60.001	60.101	61.101	60.901	64.901	64.901	100.001
VvPV1_[KF857586]	61.601	59.301	60.901	59.801	60.201	60.201	60.201	60.701	61.701	61.701	60.501	60.401	58.301	58.801	59.501	59.601	59.601	63.401	63.401	63.701	100.001
LwPV2_[MG571089]	60.901	59.301	60.001	58.801	59.401	59.401	59.401	60.301	60.201	60.201	59.301	60.001	60.001	59.701	59.201	59.601	59.401	63.101	63.101	62.701	63.101	100.001
	CVP1_[D55633]	LwPV1_[MG571090]	CcrPV1_[HQ585856]	LwiePV1_[MH910493]	CcarPV1_CCF143_[OR915584]	CcarPV1_CCF145_[OR915585]	CcarPV1_CCF164_[OR915586]	CPV6_[FJ492744]	CcarPV2_CCF145_[OR915587]	CcarPV2_CCF164_[OR915588]	CcarPV4_CCF166_[OR915590]	CcarPV3_CCF164_[OR915589]	FcaPV1_[AF480454]	LrPV1_[AY904722]	PcPV1_[AY904723]	PlpPV1_[AY904724]	UuPV1_[DQ180494]	CcarPV5_CM75_[OR915591]	CcarPV5_CM91_[OR915592]	CcarPV6_CM91_[OR915593]	VvPV1_[KF857586]	LwPV2_[MG571089]

## Sheet: E1 E2 E6 E7 L1 L2
E1
LwPV1_[MG571090]	100.001
CVP1_[D55633]	58.401	100.001
LwiePV1_[MH910493]	58.501	61.101	100.001
CcrPV1_[HQ585856]	58.401	56.601	61.001	100.001
FcaPV1_[AF480454]	59.901	62.101	66.401	64.701	100.001
LrPV1_[AY904722]	61.201	63.101	66.901	64.501	82.401	100.001
PcPV1_[AY904723]	62.601	63.601	67.201	64.601	82.301	86.401	100.001
PlpPV1_[AY904724]	62.201	62.501	68.501	66.601	80.701	83.801	82.301	100.001
UuPV1_[DQ180494]	64.501	62.601	68.301	66.701	80.501	84.101	82.801	91.301	100.001
CcarPV1_CCF143_[OR915584]	62.601	61.801	64.001	64.701	69.601	72.501	72.401	72.401	71.901	100.001
CcarPV1_CCF145_[OR915585]	62.601	61.801	64.001	64.701	69.601	72.501	72.401	72.401	71.901	100.001	100.001
CcarPV1_CCF164_[OR915586]	62.601	61.801	64.001	64.701	69.601	72.501	72.401	72.401	71.901	100.001	100.001	100.001
CPV6_[FJ492744]	62.501	66.301	64.801	66.001	72.001	72.801	72.801	72.301	73.201	74.501	74.501	74.501	100.001
CcarPV3_CCF164_[OR915589]	65.301	64.501	69.201	69.201	73.801	76.801	75.901	75.901	76.201	74.301	74.301	74.301	76.601	100.001
CcarPV2_CCF145_[OR915587]	58.501	60.601	62.801	61.601	69.001	68.901	69.501	68.801	68.801	68.101	68.101	68.101	68.101	70.601	100.001
CcarPV2_CCF164_[OR915588]	58.501	60.601	62.801	61.601	69.001	68.901	69.501	68.801	68.801	68.101	68.101	68.101	68.101	70.601	100.001	100.001
CcarPV4_CCF166_[OR915590]	59.601	60.401	64.401	66.401	71.701	71.501	71.601	72.801	71.901	69.401	69.401	69.401	70.101	73.901	68.701	68.701	100.001
CcarPV5_CM75_[OR915591]	46.201	46.901	46.601	44.601	47.101	48.801	48.601	46.801	47.001	47.101	47.101	47.101	47.601	48.201	46.301	46.301	46.701	100.001
CcarPV5_CM91_[OR915592]	46.201	46.901	46.601	44.601	47.101	48.801	48.601	46.801	47.001	47.101	47.101	47.101	47.601	48.201	46.301	46.301	46.701	100.001	100.001
CcarPV6_CM91_[OR915593]	47.001	44.101	46.101	43.901	46.201	47.201	48.701	46.801	46.801	47.501	47.501	47.501	47.101	48.301	46.701	46.701	46.801	60.301	60.301	100.001
VvPV1_[KF857586]	48.401	49.501	48.301	50.601	49.801	48.501	50.401	47.501	48.901	49.301	49.301	49.301	51.501	49.401	47.901	47.901	50.401	61.401	61.401	61.301	100.001
LwPV2_[MG571089]	43.101	45.701	45.401	44.301	45.701	47.001	47.101	45.901	46.001	47.401	47.401	47.401	47.701	46.701	45.101	45.101	46.001	56.701	56.701	56.001	57.701	100.001
	LwPV1_[MG571090]	CVP1_[D55633]	LwiePV1_[MH910493]	CcrPV1_[HQ585856]	FcaPV1_[AF480454]	LrPV1_[AY904722]	PcPV1_[AY904723]	PlpPV1_[AY904724]	UuPV1_[DQ180494]	CcarPV1_CCF143_[OR915584]	CcarPV1_CCF145_[OR915585]	CcarPV1_CCF164_[OR915586]	CPV6_[FJ492744]	CcarPV3_CCF164_[OR915589]	CcarPV2_CCF145_[OR915587]	CcarPV2_CCF164_[OR915588]	CcarPV4_CCF166_[OR915590]	CcarPV5_CM75_[OR915591]	CcarPV5_CM91_[OR915592]	CcarPV6_CM91_[OR915593]	VvPV1_[KF857586]	LwPV2_[MG571089]
E2
LwPV1_[MG571090]	100.001
CcrPV1_[HQ585856]	47.101	100.001
CVP1_[D55633]	46.101	46.901	100.001
LwiePV1_[MH910493]	47.201	49.901	51.101	100.001
CcarPV1_CCF143_[OR915584]	50.301	48.001	53.001	53.901	100.001
CcarPV1_CCF145_[OR915585]	50.301	48.001	53.001	53.901	100.001	100.001
CcarPV1_CCF164_[OR915586]	50.301	48.001	53.001	53.901	100.001	100.001	100.001
CcarPV4_CCF166_[OR915590]	48.901	49.901	49.601	53.701	54.201	54.201	54.201	100.001
CPV6_[FJ492744]	53.401	49.101	55.901	57.801	60.401	60.401	60.401	60.801	100.001
CcarPV2_CCF145_[OR915587]	48.001	52.201	50.801	53.501	56.001	56.001	56.001	56.401	58.501	100.001
CcarPV2_CCF164_[OR915588]	48.001	52.201	50.801	53.501	56.001	56.001	56.001	56.401	58.501	100.001	100.001
CcarPV3_CCF164_[OR915589]	49.001	52.501	54.101	59.901	59.201	59.201	59.201	58.501	61.501	61.701	61.701	100.001
FcaPV1_[AF480454]	49.701	53.201	52.601	56.701	56.101	56.101	56.101	56.701	59.701	58.001	58.001	61.301	100.001
LrPV1_[AY904722]	50.501	57.101	49.601	56.601	56.601	56.601	56.601	58.601	58.401	57.801	57.801	63.301	67.901	100.001
PlpPV1_[AY904724]	50.001	54.601	53.401	56.101	56.701	56.701	56.701	58.401	59.501	57.001	57.001	62.301	71.201	73.601	100.001
UuPV1_[DQ180494]	50.001	57.001	51.501	55.401	54.901	54.901	54.901	58.401	58.401	58.401	58.401	61.001	68.801	73.201	82.601	100.001
PcPV1_[AY904723]	48.501	51.201	49.901	52.901	55.601	55.601	55.601	54.001	53.101	56.401	56.401	62.601	67.301	70.401	69.301	68.901	100.001
CcarPV5_CM75_[OR915591]	41.701	39.801	41.401	41.501	40.101	40.101	40.101	41.301	41.301	39.501	39.501	39.601	40.401	39.501	39.201	41.501	39.701	100.001
CcarPV5_CM91_[OR915592]	41.701	39.801	41.401	41.501	40.101	40.101	40.101	41.301	41.301	39.501	39.501	39.601	40.401	39.501	39.201	41.501	39.701	100.001	100.001
CcarPV6_CM91_[OR915593]	40.501	40.401	41.401	39.201	42.701	42.701	42.701	42.201	43.001	42.501	42.501	41.101	41.701	40.201	37.501	38.101	38.201	52.301	52.301	100.001
VvPV1_[KF857586]	36.601	37.501	41.401	41.501	39.601	39.601	39.601	42.101	43.701	42.001	42.001	40.501	41.101	42.101	41.201	41.101	36.601	49.501	49.501	53.801	100.001
LwPV2_[MG571089]	37.001	34.001	38.301	37.001	38.301	38.301	38.301	37.801	37.601	37.701	37.701	40.201	38.601	36.501	37.601	38.101	36.901	44.701	44.701	43.201	44.801	100.001
	LwPV1_[MG571090]	CcrPV1_[HQ585856]	CVP1_[D55633]	LwiePV1_[MH910493]	CcarPV1_CCF143_[OR915584]	CcarPV1_CCF145_[OR915585]	CcarPV1_CCF164_[OR915586]	CcarPV4_CCF166_[OR915590]	CPV6_[FJ492744]	CcarPV2_CCF145_[OR915587]	CcarPV2_CCF164_[OR915588]	CcarPV3_CCF164_[OR915589]	FcaPV1_[AF480454]	LrPV1_[AY904722]	PlpPV1_[AY904724]	UuPV1_[DQ180494]	PcPV1_[AY904723]	CcarPV5_CM75_[OR915591]	CcarPV5_CM91_[OR915592]	CcarPV6_CM91_[OR915593]	VvPV1_[KF857586]	LwPV2_[MG571089]
E6
CVP1_[D55633]	100.001
LwPV1_[MG571090]	45.501	100.001
CPV6_[FJ492744]	41.501	49.601	100.001
CcarPV3_CCF164_[OR915589]	38.501	48.901	56.601	100.001
CcarPV4_CCF166_[OR915590]	36.201	44.401	53.701	58.501	100.001
FcaPV1_[AF480454]	39.701	49.301	52.601	60.601	51.901	100.001
LrPV1_[AY904722]	40.401	43.501	52.601	59.101	51.901	75.401	100.001
PcPV1_[AY904723]	41.901	45.701	54.701	56.901	49.601	72.501	72.501	100.001
PlpPV1_[AY904724]	39.701	44.201	51.801	57.701	48.101	68.101	65.901	65.201	100.001
UuPV1_[DQ180494]	38.201	47.801	56.201	58.401	50.401	65.901	63.801	63.801	76.101	100.001
CcarPV1_CCF143_[OR915584]	40.701	50.401	54.501	58.601	51.401	53.001	53.001	53.701	52.601	54.501	100.001
CcarPV1_CCF145_[OR915585]	40.701	50.401	54.501	58.601	51.401	53.001	53.001	53.701	52.601	54.501	100.001	100.001
CcarPV1_CCF164_[OR915586]	40.701	50.401	54.501	58.601	51.401	53.001	53.001	53.701	52.601	54.501	100.001	100.001	100.001
CcrPV1_[HQ585856]	37.801	40.301	48.501	49.301	48.301	48.901	47.401	45.901	45.901	50.401	52.501	52.501	52.501	100.001
CcarPV2_CCF145_[OR915587]	39.701	42.901	53.401	52.501	50.001	53.401	51.901	54.101	50.401	53.401	45.201	45.201	45.201	50.001	100.001
CcarPV2_CCF164_[OR915588]	39.701	42.901	53.401	52.501	50.001	53.401	51.901	54.101	50.401	53.401	45.201	45.201	45.201	50.001	100.001	100.001
LwiePV1_[MH910493]	43.301	45.901	50.401	54.401	51.501	47.401	45.901	48.101	44.401	47.401	51.501	51.501	51.501	46.301	52.201	52.201	100.001
CcarPV5_CM75_[OR915591]	26.701	23.101	27.201	30.901	23.501	30.401	27.101	29.401	32.101	28.601	29.101	29.101	29.101	27.601	29.101	29.101	30.301	100.001
CcarPV5_CM91_[OR915592]	26.701	23.101	27.201	30.901	23.501	30.401	27.101	29.401	32.101	28.601	29.101	29.101	29.101	27.601	29.101	29.101	30.301	100.001	100.001
CcarPV6_CM91_[OR915593]	27.101	31.601	33.301	27.601	29.301	30.101	30.101	33.801	28.601	30.601	33.101	33.101	33.101	30.801	33.601	33.601	35.901	41.501	41.501	100.001
LwPV2_[MG571089]	26.501	33.801	28.501	32.801	31.301	33.801	27.701	30.801	28.201	29.001	35.201	35.201	35.201	29.801	34.901	34.901	26.901	27.801	27.801	33.101	100.001
VvPV1_[KF857586]	33.801	30.101	33.601	31.601	27.101	31.101	27.301	32.601	29.501	31.101	34.901	34.901	34.901	27.801	29.801	29.801	30.501	30.601	30.601	33.801	37.401	100.001
	CVP1_[D55633]	LwPV1_[MG571090]	CPV6_[FJ492744]	CcarPV3_CCF164_[OR915589]	CcarPV4_CCF166_[OR915590]	FcaPV1_[AF480454]	LrPV1_[AY904722]	PcPV1_[AY904723]	PlpPV1_[AY904724]	UuPV1_[DQ180494]	CcarPV1_CCF143_[OR915584]	CcarPV1_CCF145_[OR915585]	CcarPV1_CCF164_[OR915586]	CcrPV1_[HQ585856]	CcarPV2_CCF145_[OR915587]	CcarPV2_CCF164_[OR915588]	LwiePV1_[MH910493]	CcarPV5_CM75_[OR915591]	CcarPV5_CM91_[OR915592]	CcarPV6_CM91_[OR915593]	LwPV2_[MG571089]	VvPV1_[KF857586]
E7
LwPV1_[MG571090]	100.001
CcarPV2_CCF145_[OR915587]	51.101	100.001
CcarPV2_CCF164_[OR915588]	51.101	100.001	100.001
LwiePV1_[MH910493]	46.701	60.401	60.401	100.001
CcarPV3_CCF164_[OR915589]	56.501	65.601	65.601	60.901	100.001
FcaPV1_[AF480454]	46.801	59.801	59.801	53.801	73.101	100.001
LrPV1_[AY904722]	44.101	56.501	56.501	50.501	67.701	84.001	100.001
PcPV1_[AY904723]	46.801	56.501	56.501	59.101	71.001	85.301	84.001	100.001
PlpPV1_[AY904724]	46.801	59.801	59.801	54.801	72.001	81.101	80.901	83.201	100.001
UuPV1_[DQ180494]	48.901	57.801	57.801	56.001	74.701	87.101	82.601	81.901	87.101	100.001
CPV6_[FJ492744]	51.101	65.201	65.201	56.401	75.301	67.401	64.901	63.501	67.401	67.001	100.001
CVP1_[D55633]	43.601	56.501	56.501	51.601	56.501	55.301	55.901	56.801	54.301	58.101	60.001	100.001
CcarPV1_CCF143_[OR915584]	53.301	55.401	55.401	50.001	62.401	55.901	55.901	51.601	59.101	59.301	62.401	53.301	100.001
CcarPV1_CCF145_[OR915585]	53.301	55.401	55.401	50.001	62.401	55.901	55.901	51.601	59.101	59.301	62.401	53.301	100.001	100.001
CcarPV1_CCF164_[OR915586]	53.301	55.401	55.401	50.001	62.401	55.901	55.901	51.601	59.101	59.301	62.401	53.301	100.001	100.001	100.001
CcarPV4_CCF166_[OR915590]	44.101	53.101	53.101	56.501	55.601	59.101	58.101	61.301	62.401	61.501	63.401	48.401	56.501	56.501	56.501	100.001
CcrPV1_[HQ585856]	45.301	48.901	48.901	51.601	52.201	50.001	51.601	48.901	51.101	54.301	55.301	53.201	55.401	55.401	55.401	61.301	100.001
CcarPV5_CM75_[OR915591]	30.101	36.801	36.801	33.001	35.401	26.601	31.201	35.901	34.801	28.601	37.201	38.501	34.101	34.101	34.101	35.301	39.101	100.001
CcarPV5_CM91_[OR915592]	30.101	36.801	36.801	33.001	35.401	26.601	31.201	35.901	34.801	28.601	37.201	38.501	34.101	34.101	34.101	35.301	39.101	100.001	100.001
VvPV1_[KF857586]	38.901	31.101	31.101	33.301	35.201	29.301	28.301	27.201	31.501	31.101	33.001	35.201	33.701	33.701	33.701	33.701	42.901	60.201	60.201	100.001
CcarPV6_CM91_[OR915593]	34.101	26.701	26.701	27.601	30.101	25.801	31.001	27.601	28.701	29.801	36.801	32.601	27.801	27.801	27.801	32.701	35.501	48.101	48.101	52.601	100.001
LwPV2_[MG571089]	29.701	32.201	32.201	36.201	31.201	36.301	30.801	33.701	37.401	33.701	37.201	37.001	31.901	31.901	31.901	34.001	37.401	53.701	53.701	52.101	45.301	100.001
	LwPV1_[MG571090]	CcarPV2_CCF145_[OR915587]	CcarPV2_CCF164_[OR915588]	LwiePV1_[MH910493]	CcarPV3_CCF164_[OR915589]	FcaPV1_[AF480454]	LrPV1_[AY904722]	PcPV1_[AY904723]	PlpPV1_[AY904724]	UuPV1_[DQ180494]	CPV6_[FJ492744]	CVP1_[D55633]	CcarPV1_CCF143_[OR915584]	CcarPV1_CCF145_[OR915585]	CcarPV1_CCF164_[OR915586]	CcarPV4_CCF166_[OR915590]	CcrPV1_[HQ585856]	CcarPV5_CM75_[OR915591]	CcarPV5_CM91_[OR915592]	VvPV1_[KF857586]	CcarPV6_CM91_[OR915593]	LwPV2_[MG571089]
L1
LwPV1_[MG571090]	100.001
LwiePV1_[MH910493]	64.801	100.001
CcarPV4_CCF166_[OR915590]	63.601	69.301	100.001
CcarPV2_CCF145_[OR915587]	63.301	68.001	69.801	100.001
CcarPV2_CCF164_[OR915588]	63.301	68.001	69.801	100.001	100.001
CcarPV3_CCF164_[OR915589]	65.501	74.801	74.801	74.101	74.101	100.001
UuPV1_[DQ180494]	65.501	71.301	74.001	75.901	75.901	84.401	100.001
PlpPV1_[AY904724]	65.601	70.501	74.001	75.801	75.801	84.601	93.601	100.001
LrPV1_[AY904722]	66.401	70.301	73.601	75.001	75.001	86.101	90.501	91.301	100.001
PcPV1_[AY904723]	66.901	71.901	73.201	74.801	74.801	87.101	90.401	91.001	95.001	100.001
FcaPV1_[AF480454]	64.501	72.501	74.801	75.001	75.001	86.001	92.201	91.201	94.201	93.601	100.001
CPV6_[FJ492744]	66.301	71.301	72.601	69.901	69.901	79.601	77.501	76.601	77.901	79.501	79.301	100.001
CVP1_[D55633]	63.501	67.301	69.401	70.201	70.201	76.801	76.101	75.401	76.401	75.801	76.301	72.501	100.001
CcarPV1_CCF143_[OR915584]	66.801	70.801	69.501	70.501	70.501	76.401	73.401	74.601	74.501	74.701	74.701	72.701	70.701	100.001
CcarPV1_CCF145_[OR915585_]	66.801	70.801	69.501	70.501	70.501	76.401	73.401	74.601	74.501	74.701	74.701	72.701	70.701	100.001	100.001
CcarPV1_CCF164_[OR915586]	66.801	70.801	69.501	70.501	70.501	76.401	73.401	74.601	74.501	74.701	74.701	72.701	70.701	100.001	100.001	100.001
CcrPV1_[HQ585856]	63.401	68.901	66.901	66.301	66.301	74.301	73.101	74.801	73.901	74.701	73.901	71.501	69.401	70.201	70.201	70.201	100.001
LwPV2_[MG571089]	47.201	47.701	49.101	49.001	49.001	48.501	51.201	51.501	51.001	50.401	52.201	49.101	50.101	48.201	48.201	48.201	48.501	100.001
VvPV1_[KF857586]	51.001	48.801	52.101	50.201	50.201	51.901	51.901	52.301	52.201	51.501	51.401	52.601	52.301	50.201	50.201	50.201	50.501	59.801	100.001
CcarPV6_CM91_[OR915593]	52.701	51.701	52.501	51.701	51.701	54.801	54.201	54.201	54.001	53.801	53.801	55.901	55.401	52.201	52.201	52.201	52.501	58.801	61.101	100.001
CcarPV5_CM75_[OR915591]	49.101	50.401	50.101	51.801	51.801	52.001	51.801	51.601	52.101	51.201	52.501	49.601	50.701	50.801	50.801	50.801	51.901	62.001	61.701	67.001	100.001
CcarPV5_CM91_[OR915592]	49.101	50.401	50.101	51.801	51.801	52.001	51.801	51.601	52.101	51.201	52.501	49.601	50.701	50.801	50.801	50.801	51.901	62.001	61.701	67.001	100.001	100.001
L2	100.001
LwPV1_[MG571090]	48.101	100.001
CVP1_[D55633]	54.201	62.101	100.001
CPV6_[FJ492744]	55.101	57.301	65.101	100.001
CcarPV1_CCF143_[OR915584]	55.101	57.301	65.101	100.001	100.001
CcarPV1_CCF145_[OR915585]	55.201	57.401	65.001	99.801	99.801	100.001
CcarPV1_CCF164_[OR915586]	54.701	59.901	67.901	66.501	66.501	66.601	100.001
CcarPV3_CCF164_[OR915589]	51.501	56.501	59.801	59.701	59.701	59.801	65.501	100.001
LwiePV1_[MH910493]	53.201	60.201	65.501	61.801	61.801	62.001	67.301	60.201	100.001
CcarPV4_CCF166_[OR915590]	47.101	57.801	59.801	59.101	59.101	59.001	64.001	59.001	62.501	100.001
CcrPV1_[HQ585856]	53.201	60.701	68.801	67.301	67.301	67.501	72.401	64.101	66.301	63.701	100.001
FcaPV1_[AF480454]	52.801	62.901	66.301	65.001	65.001	65.101	68.701	64.101	63.201	62.701	82.801	100.001
LrPV1_[AY904722]	51.501	59.801	66.101	63.701	63.701	63.801	69.101	61.701	61.301	60.901	83.101	83.901	100.001
PcPV1_[AY904723]	53.401	63.001	68.901	66.301	66.301	66.401	71.001	65.201	65.501	65.301	84.301	83.501	81.201	100.001
PlpPV1_[AY904724]	53.301	62.501	67.401	65.401	65.401	65.501	69.601	63.001	63.201	63.001	82.701	83.301	81.801	90.601	100.001
UuPV1_[DQ180494]	52.101	58.701	61.901	60.801	60.801	60.801	63.401	58.201	58.901	54.601	62.901	58.901	60.701	64.201	61.501	100.001
CcarPV2_CCF145_[OR915587]	52.101	58.701	61.901	60.801	60.801	60.801	63.401	58.201	58.901	54.601	62.901	58.901	60.701	64.201	61.501	100.001	100.001
CcarPV2_CCF164_[OR915588]	36.801	35.601	37.701	37.401	37.401	37.501	35.601	36.201	37.901	35.901	37.301	37.801	36.401	37.801	37.701	36.901	36.901	100.001
CcarPV5_CM75_[OR915591]	36.801	35.601	37.701	37.401	37.401	37.501	35.601	36.201	37.901	35.901	37.301	37.801	36.401	37.801	37.701	36.901	36.901	100.001	100.001
CcarPV5_CM91_[OR915592]	36.301	37.201	40.401	40.901	40.901	41.001	39.101	35.401	39.001	35.501	38.601	36.901	37.701	38.901	39.101	36.901	36.901	56.501	56.501	100.001
CcarPV6_CM91_[OR915593]	35.701	36.101	37.201	33.601	33.601	33.701	36.201	34.601	36.901	36.601	37.401	36.301	36.901	38.101	39.001	36.501	36.501	54.101	54.101	55.101	100.001
VvPV1_[KF857586]	35.401	37.001	35.301	35.901	35.901	36.001	35.601	34.101	36.501	35.401	36.501	38.301	35.501	37.601	36.801	35.401	35.401	54.401	54.401	50.501	49.101	100.001
LwPV2_[MG571089]	LwPV1_[MG571090]	CVP1_[D55633]	CPV6_[FJ492744]	CcarPV1_CCF143_[OR915584]	CcarPV1_CCF145_[OR915585]	CcarPV1_CCF164_[OR915586]	CcarPV3_CCF164_[OR915589]	LwiePV1_[MH910493]	CcarPV4_CCF166_[OR915590]	CcrPV1_[HQ585856]	FcaPV1_[AF480454]	LrPV1_[AY904722]	PcPV1_[AY904723]	PlpPV1_[AY904724]	UuPV1_[DQ180494]	CcarPV2_CCF145_[OR915587]	CcarPV2_CCF164_[OR915588]	CcarPV5_CM75_[OR915591]	CcarPV5_CM91_[OR915592]	CcarPV6_CM91_[OR915593]	VvPV1_[KF857586]	LwPV2_[MG571089]
